# Supplementary material for: Characterization of the PLN p.Arg14del Mutation in Human Induced Pluripotent Stem Cell-Derived Cardiomyocytes
Source: Int J Mol Sci. 2021 Dec 16;22(24):13500. doi: 10.3390/ijms222413500 (PMC8709382; doi:10.3390/ijms222413500)
Supplement: Supplementary file 1 [file ijms-22-13500-s001.zip]

Archive with 1 entries (1 files):
- ijms-1487986-supplementary.pdf
